# Supplementary material for: MRI-guided robotic arm drives optogenetic fMRI with concurrent Ca2+ recording
Source: Nat Commun. 2019 Jun 10;10:2536. doi: 10.1038/s41467-019-10450-3 (PMC6557837; doi:10.1038/s41467-019-10450-3)
Supplement: Supplementary file 12 — Source Data [file 41467_2019_10450_MOESM12_ESM.xlsx]

## Sheet: Source_data_Main_Figure_3c_BF
	Ave_8s	STDEV		Ave_15s	STDEV	Stim (8s)		Stim (15s)
0	0.291405	0.172858		0.196394	0.540396	-0.55		-1.2
1.5	0.663716	0.299756		0.193719	0.422992	-0.55		-1.2
3	1.27056	0.79502		1.20399	1.21571	-0.55		-1.2
4.5	1.90581	0.923733		1.73489	0.970368	-0.55		-1.2
6	2.62032	1.26197		1.79336	1.3301	-0.55		-1.2
7.5	2.16466	1.27515		2.26334	1.48273	-0.55		-1.2
9	1.91079	0.891308		2.61339	1.51875			-1.2
10.5	2.11389	1.32587		2.36697	1.37619			-1.2
12	1.78007	0.905839		2.41531	1.49564			-1.2
13.5	1.6826	0.799535		3.09121	1.9566			-1.2
15	1.17199	0.506397		3.1015	1.78572
16.5	0.806062	0.770589		3.17415	2.17787
18	0.966905	0.724496		2.78804	1.68122
19.5	0.792315	0.383309		2.72204	1.65588
21	0.198086	0.503426		2.15905	1.44873
22.5	0.604791	0.62469		1.40592	1.4883
24	0.28104	0.471279		1.24428	1.58416
25.5	0.438388	0.807584		0.611418	1.11822
27	0.62799	1.08856		0.451101	1.39644
28.5	0.304506	0.362812		0.618826	1.30181
30	0.412619	0.608452		0.450942	0.928923
31.5	0.00411548	0.248888		-0.149266	1.02464
33	0.0193568	0.809258		0.112648	0.823861
34.5	0.126835	0.450931		-0.338297	1.10227
36	0.129251	0.519365		0.310867	0.982669
37.5	-0.431947	0.292054		0.332882	0.606035
39	-0.0785228	0.47009		-0.318216	1.06875
40.5	0.534299	0.766699		-0.20392	0.24552
42	0.243946	0.728172		0.101384	0.304746
43.5	0.418901	0.504898		-0.381158	0.5411
45	0.244374	0.244456		0.264077	0.507823
46.5	0.0245144	0.890544		0.0799886	0.593726
48	0.55014	0.416135		-0.168433	0.797267
49.5	-0.0522313	0.284416		0.264428	0.872075
51	0.372105	0.64844		-0.713892	0.698466
52.5	0.309207	0.625599		0.0723762	0.0866141
54	0.418375	0.692992		0.369054	0.31613
55.5	0.206332	0.533712		-0.0163714	0.528421
57	-0.342604	0.497085		0.264783	0.543203
58.5	0.285034	0.3514		-0.173874	0.711689
60	0.438199	0.406768		0.313015	0.79098

## Sheet: Source_data_Main_Figure_3c_LH
	Ave_8s	STDEV		Ave_15s	STDEV	Stim (8s)		Stim (15s)
0	0.381011	0.279258		0.139505	0.439214	-0.55		-1.2
1.5	0.632264	0.24264		0.203362	0.207126	-0.55		-1.2
3	1.38897	0.915335		1.60668	1.06524	-0.55		-1.2
4.5	1.90594	0.760922		1.82481	0.874598	-0.55		-1.2
6	2.61654	1.46137		1.75462	1.32162	-0.55		-1.2
7.5	2.26105	1.24216		2.29885	1.41483	-0.55		-1.2
9	2.03849	1.13352		3.00054	1.12575			-1.2
10.5	2.28544	1.39485		2.7684	1.30534			-1.2
12	2.272	1.24049		3.1289	1.40781			-1.2
13.5	2.53578	1.17151		4.03024	1.89212			-1.2
15	2.46634	1.02177		4.24687	1.76867
16.5	2.2797	1.4071		4.63117	2.49526
18	2.18628	1.32814		4.28522	2.01991
19.5	2.02115	1.1835		4.15392	2.15578
21	1.36801	0.898307		4.02299	1.89876
22.5	1.5533	0.813991		3.23568	1.74054
24	0.973505	0.547118		3.14749	1.90644
25.5	1.14254	0.524731		2.07722	1.81056
27	0.827532	0.711738		2.17942	1.67372
28.5	0.49399	0.445781		1.71855	1.50669
30	0.239368	0.657032		1.17228	1.58766
31.5	0.188111	0.385635		0.698983	1.15847
33	0.136186	0.773427		0.514768	0.973257
34.5	0.205947	0.248282		-0.108226	1.09756
36	-0.233378	0.532399		0.467478	1.00428
37.5	-0.330215	0.233319		0.261406	0.970813
39	-0.15217	0.554939		-0.345724	1.09162
40.5	0.286977	0.824865		-0.0378833	0.473921
42	-0.0780605	0.591107		0.103531	0.490908
43.5	0.419384	0.482313		-0.495995	0.73593
45	0.284386	0.413968		0.264924	0.904172
46.5	-0.222873	0.710537		0.103074	0.675943
48	0.257654	0.357536		-0.401732	0.685413
49.5	-0.114731	0.377995		0.170314	0.892322
51	0.126325	0.569561		-0.570644	0.584818
52.5	0.38043	0.768459		0.018251	0.372812
54	0.420448	0.328498		0.280516	0.638256
55.5	0.027834	0.495715		-0.245742	0.484332
57	-0.284711	0.450315		0.149404	0.400688
58.5	0.166111	0.273625		-0.309782	0.465851
60	0.495176	0.366503		0.125603	0.577702

## Sheet: Source_data_Main_Figure_4i
Depth(mm)	Caclium mean(%)	SD		BOLD (Contralateral BC)	SD		BOLD (ipsilateral BC)	SD
-1.4	5.56437	1.24124		1.33203	2.61185		1.0331	2.75879
-0.7	30.1888	2.54024		8.51354	4.52736		5.59848	3.55456
0	49.5598	6.51964		15.7047	3.81068		14.4875	1.93534
0.7	37.3203	4.50563		9.86482	1.20498		13.0685	1.13783
1.4	17.5032	1.39819		2.07015	2.00631		5.45588	2.45885
2.1	4.23172	0.514713		1.35874	1.45365		2.16005	2.40023

## Sheet: Source_data_Main_Figure_5g
	ave	SD
0	1.95952	0.635878
1	3.3007	1.33923
2	6.28921	2.11516
3	9.88127	3.73498
